# Supplementary material for: Allopurinol for Secondary Prevention in Patients with Cardiovascular Disease: A Systematic Review and Meta-Analysis of Randomized Controlled Trials
Source: J Cardiovasc Dev Dis. 2023 Sep 4;10(9):379. doi: 10.3390/jcdd10090379 (PMC10532321; doi:10.3390/jcdd10090379)
Supplement: Supplementary file 1 [file jcdd-10-00379-s001.zip]

Archive with 1 entries (1 files):
- jcdd-2481542-supplementary.pdf
